# Supplementary material for: Characterization of ddx4 and dnd Homologs in Snakeskin Gourami (Trichopodus pectoralis) and Their Expression Levels during Larval Development and in Gonads of Males and Females
Source: Animals (Basel). 2022 Dec 4;12(23):3415. doi: 10.3390/ani12233415 (PMC9735842; doi:10.3390/ani12233415)
Supplement: Supplementary file 1 [file animals-12-03415-s001.zip]

Archive with 1 entries (1 files):
- animals-1973191-supplementary.pdf
